# Supplementary material for: Sequential structural rearrangements at the PAM-distal site of a type I-F3 CRISPR-Cas effector enabling RNA-guided DNA transposition
Source: Nucleic Acids Res. 2026 Jan 6;54(1):gkaf1415. doi: 10.1093/nar/gkaf1415 (PMC12774636; doi:10.1093/nar/gkaf1415)
Supplement: gkaf1415_Supplemental_Files [file gkaf1415_supplemental_files.zip]

Archive with 2 entries (2 files):
- Supplementary_Fig_20251121_TIFF.pdf
- Supplementary_Tables_combined_20251127.xlsx
