# Supplementary material for: Sequential structural rearrangements at the PAM-distal site of a type I-F3 CRISPR-Cas effector enabling RNA-guided DNA transposition
Source: Nucleic Acids Res. 2026 Jan 6;54(1):gkaf1415. doi: 10.1093/nar/gkaf1415 (PMC12774636; doi:10.1093/nar/gkaf1415)
Supplement: gkaf1415_Supplemental_Files [file gkaf1415_supplemental_files.zip › Supplementary_Tables_combined_20251127.xlsx]

## Sheet: Supplementary Table S1
Supplementary Table S1: Oligonucleotide sequences used in this study
Name	Sequence (5′-3′)	Purpose
Fp_pUC18_Donor-cat	CCATGATTACGAATTCTGTAAATACAACCATACATTGCAAC	Cloning
Rp_pUC18_Donor-cat	GGCCAGTGCCAAGCTTTGTTGATACAACCATAAAGTGAC	Cloning
Fp_pETDuet-1_Donor-tiaS	GATCGAGGCCTTGTAAATACAACCATACATTGCAAC	Cloning
Rp_pETDuet-1_Donor-tiaS	CCAGACTCGAGTGTTGATACAACCATAAAGTGAC	Cloning
Fp_pETDuet-1-StuI_R-end	TCCGGCGTAGAGGATCGAGGCCTTGTAAATACAACCATACATTGC	Cloning
Rp_metE_R-end	AGGCGGCAAGGGATCCCCGTTTTTATAC	Cloning
Fp_R-end_metE	ACGGGGATCCCTTGCCGCCTTCCCTAAATTC	Cloning
Rp_L-end_metE	CTTAAAAAAAATCATACCTGGCATACATAGCAAAATG	Cloning
Fp_metE_L-end	CAGGTATGATTTTTTTTAAGGCAGTTATTGG	Cloning
Rp_pETDuet-1-StuI_L-end	CAGCGGTTTCTTTACCAGACTCGAGTGTTGATACAACCATAAAGTG	Cloning
Fp_pCOLADuet-1_TnsABC	AGGAGATATACCATGGCGTACCATACTTTCGAAAGTTTACTACAAGTG	Cloning
Rp_pCOLADuet-1_TnsABC	CTCGAGTCAATCTCCTTTTGCAGCAAG	Cloning
Fp_pCDFDuet-1_TniQ-Cascade	AAGGAGATATACATATGGTTCAAATGATGCTTTTACAACG	Cloning
Rp_pCDFDuet-1_TniQ-Cascade	CTTTACCAGACTCGAGTTAAATCAAAGGAACAACCTGCAATG	Cloning
Fp_pCDFDuet-1_Repeat-BsaI	AGGAGATATACCATGGGCTAAGTGAACTGCCGAATAGGTAGCTGATAATGAGACCTCTGGTCTCGTG	Cloning
Rp_pCDFDuet-1_Repeat-BsaI	TAAGCATTATGCGGCCGCATTATCAGCTACCTATTCGGCAGTTCACGAGACCAGAGGTCTCATTATCAG	Cloning
Fp_Spacer-lacZ	ATAATAGTACAGCGCGGCTGAAATCATCATTAAAGCGG	Cloning
Rp_Spacer-lacZ	TTCACCGCTTTAATGATGATTTCAGCCGCGCTGTACTA	Cloning
Fp_Spacer-tetR	ATAATGACAGCATCGCCAGTCACTATGGCGTGCTGCTG	Cloning
Rp_Spacer-tetR	TTCACAGCAGCACGCCATAGTGACTGGCGATGCTGTCA	Cloning
Fp_Spacer-hflK	ATAATGAGATACCACAAGCTCAAGCAGATGCTAACAGG	Cloning
Rp_Spacer-hflK	TTCACCTGTTAGCATCTGCTTGAGCTTGTGGTATCTCA	Cloning
Fp_Spacer-metEΔC	ATAATTCGTCTTTTAAATTTATGGTGCGTTGGCTGCGG	Cloning
Rp_Spacer-metEΔC	TTCACCGCAGCCAACGCACCATAAATTTAAAAGACGAA	Cloning
Fp_pACYC184_hlfKC	GCGGGATATCATGATTAATGATGGAGTAGGTAGC	Cloning, PCR
Rp_pACYC184_hlfKC	GTAGAGGATCCCTACTCGTCTATACCCTTCATATGC	Cloning
Fp_pMAL-c2_TniQ-Cascade	AAGGATTTCAGAATTCATGGTTCAAATGATGCTTTTACAACG	Cloning
Rp_pMAL-c2_TniQ-Cascade	GGCCAGTGCCAAGCTTTTAAATCAAAGGAACAACCTGCAATG	Cloning
Fp1_crRNA1	ACAATTCCCCTCTAGACCTGACGTCGTGAACTGCCGAATAGGTAGCTGATAATGAGATACCACAAGCTCAAGCAGATGCTAACAGGTGAACTGCCGAATAGGTAGCTGATAATCGGTCGACGAAGCTTGCGGCCGCAT	Cloning
Rp1_crRNA1	ATGCGGCCGCAAGCTTCGTCGACCG	Cloning
Fp2_crRNA1	ACAATTCCCCTCTAGACCTGACGTC	Cloning
Rp2_crRNA1	AAGCATTATGCGGCCGCCGTCGACCGATTATCAGCTACC	Cloning
Fp_pACYCDuet-1_crRNA1	AGGAGATATACCATGGCCTGACGTCGTGAACTGCCG	Cloning
Rp_pACYCDuet-1_crRNA1	CTTTACCAGACTCGAGCGTCGACCGATTATCAGCTACC	Cloning
NTS_PR	AAGCAGAGTCTTACGTAAACACCCGGATACCACAGGCTCAAGCAGATGCTAACAGGCTGAATGATGAAGCGGCTG	Cryo-EM
TS_PR	CAGCCGCTTCATCATTCAGCCTGTTAGCATCTGCTTGAGCCTGTGGTATCCGGGTGTTTACGTAAGACTCTGCTT	Cryo-EM
NTS_FR1	GTCAGTCAGGTCCGAGATACCACAAGCTCAAGCAGATGCTAACAGCTCCGTCAACGTGCTTCAGCTAGGCACATCACTGCGACAGAGGCACTTCCATTAG	Cryo-EM
TS_FR1	CTAATGGAAGTGCCTCTGTCGCAGTGATGTGCCTAGCTGAAGCACGTTGACGGAGCTGTTAGCATCTGCTTGAGCTTGTGGTATCTCGGACCTGACTGAC	Cryo-EM
NTS_FR2	CTTCCATTAGCCCAGTCAGGTCCGAGATACCACAAGCTCAAGCAGATGCTAACAGCTCCGTCAACGTGCTTCAGC	Cryo-EM
TS_FR2	GCTGAAGCACGTTGACGGAGCTGTTAGCATCTGCTTGAGCTTGTGGTATCTCGGACCTGACTGGGCTAATGGAAG	Cryo-EM
Fp_pETDuet-1_StuI	GGCGTAGAGGATCGAGGCCTATCTCGATCCCGCG	Mutagenesis
Rp_pETDuet-1_StuI	CGCGGGATCGAGATAGGCCTCGATCCTCTACGCC	Mutagenesis
Fp_pACYC184_PAM	GTCCATTNNGACAGCATCGCCAGTC	Mutagenesis
Rp_pACYC184_PAM	GATATCCCGCAAGAGGCCCGGCAG	Mutagenesis
Fp_Cas8/5-D126A	GCTGGGCTTATGCCAATGCCTCTAGCCAAATGAATAA	Mutagenesis
Rp_Cas8/5-D126A	TTATTCATTTGGCTAGAGGCATTGGCATAAGCCCAGC	Mutagenesis
Fp_Cas8/5-S127A	CTGGGCTTATGCCAATGACGCTAGCCAAATGAATAAATC	Mutagenesis
Rp_Cas8/5-S127A	GATTTATTCATTTGGCTAGCGTCATTGGCATAAGCCCAG	Mutagenesis
Fp_Cas8/5-S128A	GGCTTATGCCAATGACTCTGCCCAAATGAATAAATCCTG	Mutagenesis
Rp_Cas8/5-S128A	CAGGATTTATTCATTTGGGCAGAGTCATTGGCATAAGCC	Mutagenesis
Fp_Cas8/5-S127A-S128A	GGCTTATGCCAATGACGCTGCCCAAATGAATAAATCCTG	Mutagenesis
Rp_Cas8/5-S127A-S128A	CAGGATTTATTCATTTGGGCAGCGTCATTGGCATAAGCC	Mutagenesis
Fp_pACYC184_MM0_1-2_1-3_1-4_1-5_7-11	AAGCAGATGCTAACAGAGCGCTATATGCGTTGATGCAATTTC	Mutagenesis
Rp_pACYC184_MM0_19-23_25-29_31-32	GAGCGTGTGGTATCTCGGAATGGACGATATCCCGCAAGAGG	Mutagenesis
Rp_pACYC184_MM1-2	GAGCGTGTGGTATCCGGGAATGGACGATATCCCGCAAGAGG	Mutagenesis
Rp_pACYC184_MM1-3	GAGCGTGTGGTATGCGGGAATGGACGATATCCCGCAAGAGG	Mutagenesis
Rp_pACYC184_MM1-4	GAGCGTGTGGTAAGCGGGAATGGACGATATCCCGCAAGAGG	Mutagenesis
Rp_pACYC184_MM1-5	GAGCGTGTGGTTAGCGGGAATGGACGATATCCCGCAAGAGG	Mutagenesis
Rp_pACYC184_MM7-11	GAGCGACACCTATCTCGGAATGGACGATATCCCGCAAGAGG	Mutagenesis
Fp_pACYC184_MM13-17	TAGCAGATGCTAACAGAGCGCTATATGCGTTGATGCAATTTC	Mutagenesis
Rp_pACYC184_MM13-17	CTCGGTGTGGTATCTCGGAATGGACGATATCCCGCAAGAGG	Mutagenesis
Fp_pACYC184_MM19-23	AACGTCTTGCTAACAGAGCGCTATATGCGTTGATGCAATTTC	Mutagenesis
Fp_pACYC184_MM25-29	AAGCAGATCGATTCAGAGCGCTATATGCGTTGATGCAATTTC	Mutagenesis
Fp_pACYC184_MM31-32	AAGCAGATGCTAACTCAGCGCTATATGCGTTGATGCAATTTC	Mutagenesis
Fp_Cas8/5_V297A-W298A-V299A-I300A	GACTACACAGAGTCTTCCGCAGCGGCAGCATCACCAAATAAACTGGC	Mutagenesis
Rp_Cas8/5_V297A-W298A-V299A-I300A	GCCAGTTTATTTGGTGATGCTGCCGCTGCGGAAGACTCTGTGTAGTC	Mutagenesis
Fp_TniQ_I374A-L365A-I366A-V367A	CAACTTGGAAAACGAGAGGCAGCCGCCGCTACTGAATACGCTTTTTAC	Mutagenesis
Rp_TniQ_I374A-L365A-I366A-V367A	GTAAAAAGCGTATTCAGTAGCGGCGGCTGCCTCTCGTTTTCCAAGTTG	Mutagenesis
q1_pACYC184	CAATTTCTATGCGCACCCGTTCTC	qPCR
q2_RL	GTGTCGTCAATTCCCACCCAG	qPCR, PCR
q3_LR	CTTACTGCGCTTTGATACCTC	qPCR, PCR
qF_pACYC184_control	GCGCAGACCAAAACGATCTC	qPCR
qR_pACYC184_control	CGTATGGGGCTGACTTCAGG	qPCR
Fp_Tn-lacZ_control	GCCCGAGTTTGTCAGAAAGC	PCR
Rp_Tn-lacZ_control	CTGCGCGATCAGTTCACCC	PCR
Fp_lacZ-300	CCATCTACACCAACGTGACC	PCR
Rp_lacZ-1000	CATTTTCAATCCGCACCTCG	PCR
p1_Donor-cat	GTGGTATTCACTCCAGAGCG	PCR
p2_Donor-cat	CAACAGTACTGCGATGAG	PCR
Fp_metE-1400	GGCCGACCACCACGATTGGTTCC	PCR
Rp_metE-100	CTACCGCCAGCAGTTCTTCACGCG	PCR

## Sheet: Supplementary Table S2
Supplementary Table S2: Nucleotide sequences of the plasmids used in this study
Plasmid name	Vector	Plasmid contents	Nucleotide sequence (5′-3′)
pUC18_Donor-cat	pUC18	Right-end, Left-end, and cargo (cat)	GACGAAAGGGCCTCGTGATACGCCTATTTTTATAGGTTAATGTCATGATAATAATGGTTTCTTAGACGTCAGGTGGCACTTTTCGGGGAAATGTGCGCGGAACCCCTATTTGTTTATTTTTCTAAATACATTCAAATATGTATCCGCTCATGAGACAATAACCCTGATAAATGCTTCAATAATATTGAAAAAGGAAGAGTATGAGTATTCAACATTTCCGTGTCGCCCTTATTCCCTTTTTTGCGGCATTTTGCCTTCCTGTTTTTGCTCACCCAGAAACGCTGGTGAAAGTAAAAGATGCTGAAGATCAGTTGGGTGCACGAGTGGGTTACATCGAACTGGATCTCAACAGCGGTAAGATCCTTGAGAGTTTTCGCCCCGAAGAACGTTTTCCAATGA…
pETDuet-1-StuI	pETDuet-1	StuI recognition site was introduced upstream of the T7 promoter in MCS1	GGGGAATTGTGAGCGGATAACAATTCCCCTCTAGAAATAATTTTGTTTAACTTTAAGAAGGAGATATACCATGGGCAGCAGCCATCACCATCATCACCACAGCCAGGATCCGAATTCGAGCTCGGCGCGCCTGCAGGTCGACAAGCTTGCGGCCGCATAATGCTTAAGTCGAACAGAAAGTAATCGTATTGTACACGGCCGCATAATCGAAATTAATACGACTCACTATAGGGGAATTGTGAGCGGATAACAATTCCCCATCTTAGTATATTAGTTAAGTATAAGAAGGAGATATACATATGGCAGATCTCAATTGGATATCGGCCGGCCACGCGATCGCTGACGTCGGTACCCTCGAGTCTGGTAAAGAAACCGCTGCTGCGAAATTTGAACGCCAGC…
pETDuet-1-StuI_Donor-tiaS	pETDuet-1-StuI	Right-end, Left-end, and cargo (tiaS)	GGCGCATTAAGCGCGGCGGGTGTGGTGGTTACGCGCAGCGTGACCGCTACACTTGCCAGCGCCCTAGCGCCCGCTCCTTTCGCTTTCTTCCCTTCCTTTCTCGCCACGTTCGCCGGCTTTCCCCGTCAAGCTCTAAATCGGGGGCTCCCTTTAGGGTTCCGATTTAGTGCTTTACGGCACCTCGACCCCAAAAAACTTGATTAGGGTGATGGTTCACGTAGTGGGCCATCGCCCTGATAGACGGTTTTTCGCCCTTTGACGTTGGAGTCCACGTTCTTTAATAGTGGACTCTTGTTCCAAACTGGAACAACACTCAACCCTATCTCGGTCTATTCTTTTGATTTATAAGGGATTTTGCCGATTTCGGCCTATTGGTTAAAAAATGAGCTGATTTAACAA…
pETDuet-1-StuI_Donor-metE	pETDuet-1-StuI	Right-end, Left-end, and cargo (metE)	GGCGCATTAAGCGCGGCGGGTGTGGTGGTTACGCGCAGCGTGACCGCTACACTTGCCAGCGCCCTAGCGCCCGCTCCTTTCGCTTTCTTCCCTTCCTTTCTCGCCACGTTCGCCGGCTTTCCCCGTCAAGCTCTAAATCGGGGGCTCCCTTTAGGGTTCCGATTTAGTGCTTTACGGCACCTCGACCCCAAAAAACTTGATTAGGGTGATGGTTCACGTAGTGGGCCATCGCCCTGATAGACGGTTTTTCGCCCTTTGACGTTGGAGTCCACGTTCTTTAATAGTGGACTCTTGTTCCAAACTGGAACAACACTCAACCCTATCTCGGTCTATTCTTTTGATTTATAAGGGATTTTGCCGATTTCGGCCTATTGGTTAAAAAATGAGCTGATTTAACAA…
pCOLADuet-1_TnsABC	pCOLADuet-1	tnsABC operon	TAATGAGTGAGCTAACTTACATTAATTGCGTTGCGCTCACTGCCCGCTTTCCAGTCGGGAAACCTGTCGTGCCAGCTGCATTAATGAATCGGCCAACGCGCGGGGAGAGGCGGTTTGCGTATTGGGCGCCAGGGTGGTTTTTCTTTTCACCAGTGAGACGGGCAACAGCTGATTGCCCTTCACCGCCTGGCCCTGAGAGAGTTGCAGCAAGCGGTCCACGCTGGTTTGCCCCAGCAGGCGAAAATCCTGTTTGATGGTGGTTAACGGCGGGATATAACATGAGCTGTCTTCGGTATCGTCGTATCCCACTACCGAGATGTCCGCACCAACGCGCAGCCCGGACTCGGTAATGGCGCGCATTGCGCCCAGCGCCATCTGATCGTTGGCAACCAGCATCGC…
pCDFDuet-1_Repeat-BsaI	pCDFDuet-1	MCS1: Repeat and two BsaI recognition site	GGGGAATTGTGAGCGGATAACAATTCCCCTGTAGAAATAATTTTGTTTAACTTTAATAAGGAGATATACCATGGGCTAAGTGAACTGCCGAATAGGTAGCTGATAATGAGACCTCTGGTCTCGTGAACTGCCGAATAGGTAGCTGATAATGCGGCCGCATAATGCTTAAGTCGAACAGAAAGTAATCGTATTGTACACGGCCGCATAATCGAAATTAATACGACTCACTATAGGGGAATTGTGAGCGGATAACAATTCCCCATCTTAGTATATTAGTTAAGTATAAGAAGGAGATATACATATGGCAGATCTCAATTGGATATCGGCCGGCCACGCGATCGCTGACGTCGGTACCCTCGAGTCTGGTAAAGAAACCGCTGCTGCGAAATTTGAACGCCA…
pCDFDuet-1_TniQ-Cascade_Target-lacZ	pCDFDuet-1	MCS1: crRNA (target lacZ), MCS2: tniQ, cas8/5, cas7, and cas6 operon	TCTACTGAACCGCTCTAGATTTCAGTGCAATTTATCTCTTCAAATGTAGCACCTGAAGTCAGCCCCATACGATATAAGTTGTAATTCTCATGTTAGTCATGCCCCGCGCCCACCGGAAGGAGCTGACTGGGTTGAAGGCTCTCAAGGGCATCGGTCGAGATCCCGGTGCCTAATGAGTGAGCTAACTTACATTAATTGCGTTGCGCTCACTGCCCGCTTTCCAGTCGGGAAACCTGTCGTGCCAGCTGCATTAATGAATCGGCCAACGCGCGGGGAGAGGCGGTTTGCGTATTGGGCGCCAGGGTGGTTTTTCTTTTCACCAGTGAGACGGGCAACAGCTGATTGCCCTTCACCGCCTGGCCCTGAGAGAGTTGCAGCAAGCGGTCCACGCTGGTTTGC…
pCDFDuet-1_TniQ-Cascade_Target-tetR	pCDFDuet-1	MCS1: crRNA (target tetR), MCS2: tniQ, cas8/5, cas7, and cas6 operon	GGGGAATTGTGAGCGGATAACAATTCCCCTGTAGAAATAATTTTGTTTAACTTTAATAAGGAGATATACCATGGGCTAAGTGAACTGCCGAATAGGTAGCTGATAATGACAGCATCGCCAGTCACTATGGCGTGCTGCTGTGAACTGCCGAATAGGTAGCTGATAATGCGGCCGCATAATGCTTAAGTCGAACAGAAAGTAATCGTATTGTACACGGCCGCATAATCGAAATTAATACGACTCACTATAGGGGAATTGTGAGCGGATAACAATTCCCCATCTTAGTATATTAGTTAAGTATAAGAAGGAGATATACATATGGTTCAAATGATGCTTTTACAACGTCCAAAATCTTATCCAGACGAAAGCCTTGAAAGCTTTTTTATTCGTGTAGCAAAC…
pCDFDuet-1_TniQ-Cascade-(Cas8/5-D126A)_Target-tetR	pCDFDuet-1	MCS1: crRNA (target tetR), MCS2: tniQ, cas8/5 (D126A), cas7, and cas6 operon	GGGGAATTGTGAGCGGATAACAATTCCCCTGTAGAAATAATTTTGTTTAACTTTAATAAGGAGATATACCATGGGCTAAGTGAACTGCCGAATAGGTAGCTGATAATGACAGCATCGCCAGTCACTATGGCGTGCTGCTGTGAACTGCCGAATAGGTAGCTGATAATGCGGCCGCATAATGCTTAAGTCGAACAGAAAGTAATCGTATTGTACACGGCCGCATAATCGAAATTAATACGACTCACTATAGGGGAATTGTGAGCGGATAACAATTCCCCATCTTAGTATATTAGTTAAGTATAAGAAGGAGATATACATATGGTTCAAATGATGCTTTTACAACGTCCAAAATCTTATCCAGACGAAAGCCTTGAAAGCTTTTTTATTCGTGTAGCAAAC…
pCDFDuet-1_TniQ-Cascade-(Cas8/5-S127A)_Target-tetR	pCDFDuet-1	MCS1: crRNA (target tetR), MCS2: tniQ, cas8/5 (S127A), cas7, and cas6 operon	GGGGAATTGTGAGCGGATAACAATTCCCCTGTAGAAATAATTTTGTTTAACTTTAATAAGGAGATATACCATGGGCTAAGTGAACTGCCGAATAGGTAGCTGATAATGACAGCATCGCCAGTCACTATGGCGTGCTGCTGTGAACTGCCGAATAGGTAGCTGATAATGCGGCCGCATAATGCTTAAGTCGAACAGAAAGTAATCGTATTGTACACGGCCGCATAATCGAAATTAATACGACTCACTATAGGGGAATTGTGAGCGGATAACAATTCCCCATCTTAGTATATTAGTTAAGTATAAGAAGGAGATATACATATGGTTCAAATGATGCTTTTACAACGTCCAAAATCTTATCCAGACGAAAGCCTTGAAAGCTTTTTTATTCGTGTAGCAAAC…
pCDFDuet-1_TniQ-Cascade-(Cas8/5-S128A)_Target-tetR	pCDFDuet-1	MCS1: crRNA (target tetR), MCS2: tniQ, cas8/5 (S128A), cas7, and cas6 operon	GGGGAATTGTGAGCGGATAACAATTCCCCTGTAGAAATAATTTTGTTTAACTTTAATAAGGAGATATACCATGGGCTAAGTGAACTGCCGAATAGGTAGCTGATAATGACAGCATCGCCAGTCACTATGGCGTGCTGCTGTGAACTGCCGAATAGGTAGCTGATAATGCGGCCGCATAATGCTTAAGTCGAACAGAAAGTAATCGTATTGTACACGGCCGCATAATCGAAATTAATACGACTCACTATAGGGGAATTGTGAGCGGATAACAATTCCCCATCTTAGTATATTAGTTAAGTATAAGAAGGAGATATACATATGGTTCAAATGATGCTTTTACAACGTCCAAAATCTTATCCAGACGAAAGCCTTGAAAGCTTTTTTATTCGTGTAGCAAAC…
pCDFDuet-1_TniQ-Cascade-(Cas8/5-S127A-S128A)_Target-tetR	pCDFDuet-1	MCS1: crRNA (target tetR), MCS2: tniQ, cas8/5 (S127A and S128A), cas7, and cas6 operon	GGGGAATTGTGAGCGGATAACAATTCCCCTGTAGAAATAATTTTGTTTAACTTTAATAAGGAGATATACCATGGGCTAAGTGAACTGCCGAATAGGTAGCTGATAATGACAGCATCGCCAGTCACTATGGCGTGCTGCTGTGAACTGCCGAATAGGTAGCTGATAATGCGGCCGCATAATGCTTAAGTCGAACAGAAAGTAATCGTATTGTACACGGCCGCATAATCGAAATTAATACGACTCACTATAGGGGAATTGTGAGCGGATAACAATTCCCCATCTTAGTATATTAGTTAAGTATAAGAAGGAGATATACATATGGTTCAAATGATGCTTTTACAACGTCCAAAATCTTATCCAGACGAAAGCCTTGAAAGCTTTTTTATTCGTGTAGCAAAC…
pCDFDuet-1_TniQ-Cascade-(Cas8/5-V297A-W298A-V299A-I300A)_Target-tetR	pCDFDuet-1	MCS1: crRNA (target tetR), MCS2: tniQ, cas8/5 (V297A, W298A, V299A, and I300A), cas7, and cas6 operon	GGGGAATTGTGAGCGGATAACAATTCCCCTGTAGAAATAATTTTGTTTAACTTTAATAAGGAGATATACCATGGGCTAAGTGAACTGCCGAATAGGTAGCTGATAATGACAGCATCGCCAGTCACTATGGCGTGCTGCTGTGAACTGCCGAATAGGTAGCTGATAATGCGGCCGCATAATGCTTAAGTCGAACAGAAAGTAATCGTATTGTACACGGCCGCATAATCGAAATTAATACGACTCACTATAGGGGAATTGTGAGCGGATAACAATTCCCCATCTTAGTATATTAGTTAAGTATAAGAAGGAGATATACATATGGTTCAAATGATGCTTTTACAACGTCCAAAATCTTATCCAGACGAAAGCCTTGAAAGCTTTTTTATTCGTGTAGCAAAC…
pCDFDuet-1_TniQ-Cascade-(TniQ-I364A-L365A-I366A-V367A)_Target-tetR	pCDFDuet-1	MCS1: crRNA (target tetR), MCS2: tniQ (V297A, W298A, V299A, and I300A), cas8/5, cas7, and cas6 operon	GGGGAATTGTGAGCGGATAACAATTCCCCTGTAGAAATAATTTTGTTTAACTTTAATAAGGAGATATACCATGGGCTAAGTGAACTGCCGAATAGGTAGCTGATAATGACAGCATCGCCAGTCACTATGGCGTGCTGCTGTGAACTGCCGAATAGGTAGCTGATAATGCGGCCGCATAATGCTTAAGTCGAACAGAAAGTAATCGTATTGTACACGGCCGCATAATCGAAATTAATACGACTCACTATAGGGGAATTGTGAGCGGATAACAATTCCCCATCTTAGTATATTAGTTAAGTATAAGAAGGAGATATACATATGGTTCAAATGATGCTTTTACAACGTCCAAAATCTTATCCAGACGAAAGCCTTGAAAGCTTTTTTATTCGTGTAGCAAAC…
pCDFDuet-1_TniQ-Cascade_Target-hflK	pCDFDuet-1	MCS1: crRNA1 (native spacer: target hflK), MCS2: tniQ, cas8/5, cas7, and cas6 operon	GGGGAATTGTGAGCGGATAACAATTCCCCTGTAGAAATAATTTTGTTTAACTTTAATAAGGAGATATACCATGGGCTAAGTGAACTGCCGAATAGGTAGCTGATAATGAGATACCACAAGCTCAAGCAGATGCTAACAGGTGAACTGCCGAATAGGTAGCTGATAATGCGGCCGCATAATGCTTAAGTCGAACAGAAAGTAATCGTATTGTACACGGCCGCATAATCGAAATTAATACGACTCACTATAGGGGAATTGTGAGCGGATAACAATTCCCCATCTTAGTATATTAGTTAAGTATAAGAAGGAGATATACATATGGTTCAAATGATGCTTTTACAACGTCCAAAATCTTATCCAGACGAAAGCCTTGAAAGCTTTTTTATTCGTGTAGCAAAC…
pCDFDuet-1_TniQ-Cascade_Target-metEΔC	pCDFDuet-1	MCS1: crRNA (target metEΔC), MCS2: tniQ, cas8/5, cas7, and cas6 operon	GGGGAATTGTGAGCGGATAACAATTCCCCTGTAGAAATAATTTTGTTTAACTTTAATAAGGAGATATACCATGGGCTAAGTGAACTGCCGAATAGGTAGCTGATAATTCGTCTTTTAAATTTATGGTGCGTTGGCTGCGGTGAACTGCCGAATAGGTAGCTGATAATGCGGCCGCATAATGCTTAAGTCGAACAGAAAGTAATCGTATTGTACACGGCCGCATAATCGAAATTAATACGACTCACTATAGGGGAATTGTGAGCGGATAACAATTCCCCATCTTAGTATATTAGTTAAGTATAAGAAGGAGATATACATATGGTTCAAATGATGCTTTTACAACGTCCAAAATCTTATCCAGACGAAAGCCTTGAAAGCTTTTTTATTCGTGTAGCAAAC…
pACYC184_AA	pACYC184	PAM mutation was introduced (AA PAM)	GAATTCCGGATGAGCATTCATCAGGCGGGCAAGAATGTGAATAAAGGCCGGATAAAACTTGTGCTTATTTTTCTTTACGGTCTTTAAAAAGGCCGTAATATCCAGCTGAACGGTCTGGTTATAGGTACATTGAGCAACTGACTGAAATGCCTCAAAATGTTCTTTACGATGCCATTGGGATATATCAACGGTGGTATATCCAGTGATTTTTTTCTCCATTTTAGCTTCCTTAGCTCCTGAAAATCTCGATAACTCAAAAAATACGCCCGGTAGTGATCTTATTTCATTATGGTGAAAGTTGGAACCTCTTACGTGCCGATCAACGTCTCATTTTCGCCAAAAGTTGGCCCAGGGCTTCCCGGTATCAACAGGGACACCAGGATTTATTTATTCTGCGAA…
pACYC184_AT	pACYC184	PAM mutation was introduced (AT PAM)	GAATTCCGGATGAGCATTCATCAGGCGGGCAAGAATGTGAATAAAGGCCGGATAAAACTTGTGCTTATTTTTCTTTACGGTCTTTAAAAAGGCCGTAATATCCAGCTGAACGGTCTGGTTATAGGTACATTGAGCAACTGACTGAAATGCCTCAAAATGTTCTTTACGATGCCATTGGGATATATCAACGGTGGTATATCCAGTGATTTTTTTCTCCATTTTAGCTTCCTTAGCTCCTGAAAATCTCGATAACTCAAAAAATACGCCCGGTAGTGATCTTATTTCATTATGGTGAAAGTTGGAACCTCTTACGTGCCGATCAACGTCTCATTTTCGCCAAAAGTTGGCCCAGGGCTTCCCGGTATCAACAGGGACACCAGGATTTATTTATTCTGCGAA…
pACYC184_AG	pACYC184	PAM mutation was introduced (AG PAM)	GAATTCCGGATGAGCATTCATCAGGCGGGCAAGAATGTGAATAAAGGCCGGATAAAACTTGTGCTTATTTTTCTTTACGGTCTTTAAAAAGGCCGTAATATCCAGCTGAACGGTCTGGTTATAGGTACATTGAGCAACTGACTGAAATGCCTCAAAATGTTCTTTACGATGCCATTGGGATATATCAACGGTGGTATATCCAGTGATTTTTTTCTCCATTTTAGCTTCCTTAGCTCCTGAAAATCTCGATAACTCAAAAAATACGCCCGGTAGTGATCTTATTTCATTATGGTGAAAGTTGGAACCTCTTACGTGCCGATCAACGTCTCATTTTCGCCAAAAGTTGGCCCAGGGCTTCCCGGTATCAACAGGGACACCAGGATTTATTTATTCTGCGAA…
pACYC184_AC	pACYC184	PAM mutation was introduced (AC PAM)	GAATTCCGGATGAGCATTCATCAGGCGGGCAAGAATGTGAATAAAGGCCGGATAAAACTTGTGCTTATTTTTCTTTACGGTCTTTAAAAAGGCCGTAATATCCAGCTGAACGGTCTGGTTATAGGTACATTGAGCAACTGACTGAAATGCCTCAAAATGTTCTTTACGATGCCATTGGGATATATCAACGGTGGTATATCCAGTGATTTTTTTCTCCATTTTAGCTTCCTTAGCTCCTGAAAATCTCGATAACTCAAAAAATACGCCCGGTAGTGATCTTATTTCATTATGGTGAAAGTTGGAACCTCTTACGTGCCGATCAACGTCTCATTTTCGCCAAAAGTTGGCCCAGGGCTTCCCGGTATCAACAGGGACACCAGGATTTATTTATTCTGCGAA…
pACYC184_TA	pACYC184	PAM mutation was introduced (TA PAM)	GAATTCCGGATGAGCATTCATCAGGCGGGCAAGAATGTGAATAAAGGCCGGATAAAACTTGTGCTTATTTTTCTTTACGGTCTTTAAAAAGGCCGTAATATCCAGCTGAACGGTCTGGTTATAGGTACATTGAGCAACTGACTGAAATGCCTCAAAATGTTCTTTACGATGCCATTGGGATATATCAACGGTGGTATATCCAGTGATTTTTTTCTCCATTTTAGCTTCCTTAGCTCCTGAAAATCTCGATAACTCAAAAAATACGCCCGGTAGTGATCTTATTTCATTATGGTGAAAGTTGGAACCTCTTACGTGCCGATCAACGTCTCATTTTCGCCAAAAGTTGGCCCAGGGCTTCCCGGTATCAACAGGGACACCAGGATTTATTTATTCTGCGAA…
pACYC184_TT	pACYC184	PAM mutation was introduced (TT PAM)	GAATTCCGGATGAGCATTCATCAGGCGGGCAAGAATGTGAATAAAGGCCGGATAAAACTTGTGCTTATTTTTCTTTACGGTCTTTAAAAAGGCCGTAATATCCAGCTGAACGGTCTGGTTATAGGTACATTGAGCAACTGACTGAAATGCCTCAAAATGTTCTTTACGATGCCATTGGGATATATCAACGGTGGTATATCCAGTGATTTTTTTCTCCATTTTAGCTTCCTTAGCTCCTGAAAATCTCGATAACTCAAAAAATACGCCCGGTAGTGATCTTATTTCATTATGGTGAAAGTTGGAACCTCTTACGTGCCGATCAACGTCTCATTTTCGCCAAAAGTTGGCCCAGGGCTTCCCGGTATCAACAGGGACACCAGGATTTATTTATTCTGCGAA…
pACYC184_TG	pACYC184	PAM mutation was introduced (TG PAM)	GAATTCCGGATGAGCATTCATCAGGCGGGCAAGAATGTGAATAAAGGCCGGATAAAACTTGTGCTTATTTTTCTTTACGGTCTTTAAAAAGGCCGTAATATCCAGCTGAACGGTCTGGTTATAGGTACATTGAGCAACTGACTGAAATGCCTCAAAATGTTCTTTACGATGCCATTGGGATATATCAACGGTGGTATATCCAGTGATTTTTTTCTCCATTTTAGCTTCCTTAGCTCCTGAAAATCTCGATAACTCAAAAAATACGCCCGGTAGTGATCTTATTTCATTATGGTGAAAGTTGGAACCTCTTACGTGCCGATCAACGTCTCATTTTCGCCAAAAGTTGGCCCAGGGCTTCCCGGTATCAACAGGGACACCAGGATTTATTTATTCTGCGAA…
pACYC184_TC	pACYC184	PAM mutation was introduced (TC PAM)	GAATTCCGGATGAGCATTCATCAGGCGGGCAAGAATGTGAATAAAGGCCGGATAAAACTTGTGCTTATTTTTCTTTACGGTCTTTAAAAAGGCCGTAATATCCAGCTGAACGGTCTGGTTATAGGTACATTGAGCAACTGACTGAAATGCCTCAAAATGTTCTTTACGATGCCATTGGGATATATCAACGGTGGTATATCCAGTGATTTTTTTCTCCATTTTAGCTTCCTTAGCTCCTGAAAATCTCGATAACTCAAAAAATACGCCCGGTAGTGATCTTATTTCATTATGGTGAAAGTTGGAACCTCTTACGTGCCGATCAACGTCTCATTTTCGCCAAAAGTTGGCCCAGGGCTTCCCGGTATCAACAGGGACACCAGGATTTATTTATTCTGCGAA…
pACYC184_GA	pACYC184	PAM mutation was introduced (GA PAM)	GAATTCCGGATGAGCATTCATCAGGCGGGCAAGAATGTGAATAAAGGCCGGATAAAACTTGTGCTTATTTTTCTTTACGGTCTTTAAAAAGGCCGTAATATCCAGCTGAACGGTCTGGTTATAGGTACATTGAGCAACTGACTGAAATGCCTCAAAATGTTCTTTACGATGCCATTGGGATATATCAACGGTGGTATATCCAGTGATTTTTTTCTCCATTTTAGCTTCCTTAGCTCCTGAAAATCTCGATAACTCAAAAAATACGCCCGGTAGTGATCTTATTTCATTATGGTGAAAGTTGGAACCTCTTACGTGCCGATCAACGTCTCATTTTCGCCAAAAGTTGGCCCAGGGCTTCCCGGTATCAACAGGGACACCAGGATTTATTTATTCTGCGAA…
pACYC184_GT	pACYC184	PAM mutation was introduced (GT PAM)	GAATTCCGGATGAGCATTCATCAGGCGGGCAAGAATGTGAATAAAGGCCGGATAAAACTTGTGCTTATTTTTCTTTACGGTCTTTAAAAAGGCCGTAATATCCAGCTGAACGGTCTGGTTATAGGTACATTGAGCAACTGACTGAAATGCCTCAAAATGTTCTTTACGATGCCATTGGGATATATCAACGGTGGTATATCCAGTGATTTTTTTCTCCATTTTAGCTTCCTTAGCTCCTGAAAATCTCGATAACTCAAAAAATACGCCCGGTAGTGATCTTATTTCATTATGGTGAAAGTTGGAACCTCTTACGTGCCGATCAACGTCTCATTTTCGCCAAAAGTTGGCCCAGGGCTTCCCGGTATCAACAGGGACACCAGGATTTATTTATTCTGCGAA…
pACYC184_GG	pACYC184	PAM mutation was introduced (GG PAM)	GAATTCCGGATGAGCATTCATCAGGCGGGCAAGAATGTGAATAAAGGCCGGATAAAACTTGTGCTTATTTTTCTTTACGGTCTTTAAAAAGGCCGTAATATCCAGCTGAACGGTCTGGTTATAGGTACATTGAGCAACTGACTGAAATGCCTCAAAATGTTCTTTACGATGCCATTGGGATATATCAACGGTGGTATATCCAGTGATTTTTTTCTCCATTTTAGCTTCCTTAGCTCCTGAAAATCTCGATAACTCAAAAAATACGCCCGGTAGTGATCTTATTTCATTATGGTGAAAGTTGGAACCTCTTACGTGCCGATCAACGTCTCATTTTCGCCAAAAGTTGGCCCAGGGCTTCCCGGTATCAACAGGGACACCAGGATTTATTTATTCTGCGAA…
pACYC184_GC	pACYC184	PAM mutation was introduced (GC PAM)	GAATTCCGGATGAGCATTCATCAGGCGGGCAAGAATGTGAATAAAGGCCGGATAAAACTTGTGCTTATTTTTCTTTACGGTCTTTAAAAAGGCCGTAATATCCAGCTGAACGGTCTGGTTATAGGTACATTGAGCAACTGACTGAAATGCCTCAAAATGTTCTTTACGATGCCATTGGGATATATCAACGGTGGTATATCCAGTGATTTTTTTCTCCATTTTAGCTTCCTTAGCTCCTGAAAATCTCGATAACTCAAAAAATACGCCCGGTAGTGATCTTATTTCATTATGGTGAAAGTTGGAACCTCTTACGTGCCGATCAACGTCTCATTTTCGCCAAAAGTTGGCCCAGGGCTTCCCGGTATCAACAGGGACACCAGGATTTATTTATTCTGCGAA…
pACYC184_CA	pACYC184	PAM mutation was introduced (CA PAM)	GAATTCCGGATGAGCATTCATCAGGCGGGCAAGAATGTGAATAAAGGCCGGATAAAACTTGTGCTTATTTTTCTTTACGGTCTTTAAAAAGGCCGTAATATCCAGCTGAACGGTCTGGTTATAGGTACATTGAGCAACTGACTGAAATGCCTCAAAATGTTCTTTACGATGCCATTGGGATATATCAACGGTGGTATATCCAGTGATTTTTTTCTCCATTTTAGCTTCCTTAGCTCCTGAAAATCTCGATAACTCAAAAAATACGCCCGGTAGTGATCTTATTTCATTATGGTGAAAGTTGGAACCTCTTACGTGCCGATCAACGTCTCATTTTCGCCAAAAGTTGGCCCAGGGCTTCCCGGTATCAACAGGGACACCAGGATTTATTTATTCTGCGAA…
pACYC184_CT	pACYC184	PAM mutation was introduced (CT PAM)	GAATTCCGGATGAGCATTCATCAGGCGGGCAAGAATGTGAATAAAGGCCGGATAAAACTTGTGCTTATTTTTCTTTACGGTCTTTAAAAAGGCCGTAATATCCAGCTGAACGGTCTGGTTATAGGTACATTGAGCAACTGACTGAAATGCCTCAAAATGTTCTTTACGATGCCATTGGGATATATCAACGGTGGTATATCCAGTGATTTTTTTCTCCATTTTAGCTTCCTTAGCTCCTGAAAATCTCGATAACTCAAAAAATACGCCCGGTAGTGATCTTATTTCATTATGGTGAAAGTTGGAACCTCTTACGTGCCGATCAACGTCTCATTTTCGCCAAAAGTTGGCCCAGGGCTTCCCGGTATCAACAGGGACACCAGGATTTATTTATTCTGCGAA…
pACYC184_CG	pACYC184	PAM mutation was introduced (CG PAM)	GAATTCCGGATGAGCATTCATCAGGCGGGCAAGAATGTGAATAAAGGCCGGATAAAACTTGTGCTTATTTTTCTTTACGGTCTTTAAAAAGGCCGTAATATCCAGCTGAACGGTCTGGTTATAGGTACATTGAGCAACTGACTGAAATGCCTCAAAATGTTCTTTACGATGCCATTGGGATATATCAACGGTGGTATATCCAGTGATTTTTTTCTCCATTTTAGCTTCCTTAGCTCCTGAAAATCTCGATAACTCAAAAAATACGCCCGGTAGTGATCTTATTTCATTATGGTGAAAGTTGGAACCTCTTACGTGCCGATCAACGTCTCATTTTCGCCAAAAGTTGGCCCAGGGCTTCCCGGTATCAACAGGGACACCAGGATTTATTTATTCTGCGAA…
pACYC184_CC	pACYC184	original pACYC184 (CC PAM)	GAATTCCGGATGAGCATTCATCAGGCGGGCAAGAATGTGAATAAAGGCCGGATAAAACTTGTGCTTATTTTTCTTTACGGTCTTTAAAAAGGCCGTAATATCCAGCTGAACGGTCTGGTTATAGGTACATTGAGCAACTGACTGAAATGCCTCAAAATGTTCTTTACGATGCCATTGGGATATATCAACGGTGGTATATCCAGTGATTTTTTTCTCCATTTTAGCTTCCTTAGCTCCTGAAAATCTCGATAACTCAAAAAATACGCCCGGTAGTGATCTTATTTCATTATGGTGAAAGTTGGAACCTCTTACGTGCCGATCAACGTCTCATTTTCGCCAAAAGTTGGCCCAGGGCTTCCCGGTATCAACAGGGACACCAGGATTTATTTATTCTGCGAA…
pACYC184_hflKC	pACYC184	hflK-hflC operon was inserted between nucleotides 105 and 106 of the tetR gene in pACYC184	GAATTCCGGATGAGCATTCATCAGGCGGGCAAGAATGTGAATAAAGGCCGGATAAAACTTGTGCTTATTTTTCTTTACGGTCTTTAAAAAGGCCGTAATATCCAGCTGAACGGTCTGGTTATAGGTACATTGAGCAACTGACTGAAATGCCTCAAAATGTTCTTTACGATGCCATTGGGATATATCAACGGTGGTATATCCAGTGATTTTTTTCTCCATTTTAGCTTCCTTAGCTCCTGAAAATCTCGATAACTCAAAAAATACGCCCGGTAGTGATCTTATTTCATTATGGTGAAAGTTGGAACCTCTTACGTGCCGATCAACGTCTCATTTTCGCCAAAAGTTGGCCCAGGGCTTCCCGGTATCAACAGGGACACCAGGATTTATTTATTCTGCGAA…
pTarget-32_MM0	pACYC184	hflK-based protospacer without mismatch was inserted between nucleotides 105 and 106 of the tetR gene in pACYC184	GAATTCCGGATGAGCATTCATCAGGCGGGCAAGAATGTGAATAAAGGCCGGATAAAACTTGTGCTTATTTTTCTTTACGGTCTTTAAAAAGGCCGTAATATCCAGCTGAACGGTCTGGTTATAGGTACATTGAGCAACTGACTGAAATGCCTCAAAATGTTCTTTACGATGCCATTGGGATATATCAACGGTGGTATATCCAGTGATTTTTTTCTCCATTTTAGCTTCCTTAGCTCCTGAAAATCTCGATAACTCAAAAAATACGCCCGGTAGTGATCTTATTTCATTATGGTGAAAGTTGGAACCTCTTACGTGCCGATCAACGTCTCATTTTCGCCAAAAGTTGGCCCAGGGCTTCCCGGTATCAACAGGGACACCAGGATTTATTTATTCTGCGAA…
pTarget-32_MM1-2	pACYC184	hflK-based protospacer with mismatches at position 1 and 2 was inserted between nucleotides 105 and 106 of the tetR gene in pACYC184	GAATTCCGGATGAGCATTCATCAGGCGGGCAAGAATGTGAATAAAGGCCGGATAAAACTTGTGCTTATTTTTCTTTACGGTCTTTAAAAAGGCCGTAATATCCAGCTGAACGGTCTGGTTATAGGTACATTGAGCAACTGACTGAAATGCCTCAAAATGTTCTTTACGATGCCATTGGGATATATCAACGGTGGTATATCCAGTGATTTTTTTCTCCATTTTAGCTTCCTTAGCTCCTGAAAATCTCGATAACTCAAAAAATACGCCCGGTAGTGATCTTATTTCATTATGGTGAAAGTTGGAACCTCTTACGTGCCGATCAACGTCTCATTTTCGCCAAAAGTTGGCCCAGGGCTTCCCGGTATCAACAGGGACACCAGGATTTATTTATTCTGCGAA…
pTarget-32_MM1-3	pACYC184	hflK-based protospacer with mismatches at position 1 to 3 was inserted between nucleotides 105 and 106 of the tetR gene in pACYC184	GAATTCCGGATGAGCATTCATCAGGCGGGCAAGAATGTGAATAAAGGCCGGATAAAACTTGTGCTTATTTTTCTTTACGGTCTTTAAAAAGGCCGTAATATCCAGCTGAACGGTCTGGTTATAGGTACATTGAGCAACTGACTGAAATGCCTCAAAATGTTCTTTACGATGCCATTGGGATATATCAACGGTGGTATATCCAGTGATTTTTTTCTCCATTTTAGCTTCCTTAGCTCCTGAAAATCTCGATAACTCAAAAAATACGCCCGGTAGTGATCTTATTTCATTATGGTGAAAGTTGGAACCTCTTACGTGCCGATCAACGTCTCATTTTCGCCAAAAGTTGGCCCAGGGCTTCCCGGTATCAACAGGGACACCAGGATTTATTTATTCTGCGAA…
pTarget-32_MM1-4	pACYC184	hflK-based protospacer with mismatches at position 1 to 4 was inserted between nucleotides 105 and 106 of the tetR gene in pACYC184	GAATTCCGGATGAGCATTCATCAGGCGGGCAAGAATGTGAATAAAGGCCGGATAAAACTTGTGCTTATTTTTCTTTACGGTCTTTAAAAAGGCCGTAATATCCAGCTGAACGGTCTGGTTATAGGTACATTGAGCAACTGACTGAAATGCCTCAAAATGTTCTTTACGATGCCATTGGGATATATCAACGGTGGTATATCCAGTGATTTTTTTCTCCATTTTAGCTTCCTTAGCTCCTGAAAATCTCGATAACTCAAAAAATACGCCCGGTAGTGATCTTATTTCATTATGGTGAAAGTTGGAACCTCTTACGTGCCGATCAACGTCTCATTTTCGCCAAAAGTTGGCCCAGGGCTTCCCGGTATCAACAGGGACACCAGGATTTATTTATTCTGCGAA…
pTarget-32_MM1-5	pACYC184	hflK-based protospacer with mismatches at position 1 to 5 was inserted between nucleotides 105 and 106 of the tetR gene in pACYC184	GAATTCCGGATGAGCATTCATCAGGCGGGCAAGAATGTGAATAAAGGCCGGATAAAACTTGTGCTTATTTTTCTTTACGGTCTTTAAAAAGGCCGTAATATCCAGCTGAACGGTCTGGTTATAGGTACATTGAGCAACTGACTGAAATGCCTCAAAATGTTCTTTACGATGCCATTGGGATATATCAACGGTGGTATATCCAGTGATTTTTTTCTCCATTTTAGCTTCCTTAGCTCCTGAAAATCTCGATAACTCAAAAAATACGCCCGGTAGTGATCTTATTTCATTATGGTGAAAGTTGGAACCTCTTACGTGCCGATCAACGTCTCATTTTCGCCAAAAGTTGGCCCAGGGCTTCCCGGTATCAACAGGGACACCAGGATTTATTTATTCTGCGAA…
pTarget-32_MM7-11	pACYC184	hflK-based protospacer with mismatches at position 7 to 11 was inserted between nucleotides 105 and 106 of the tetR gene in pACYC184	GAATTCCGGATGAGCATTCATCAGGCGGGCAAGAATGTGAATAAAGGCCGGATAAAACTTGTGCTTATTTTTCTTTACGGTCTTTAAAAAGGCCGTAATATCCAGCTGAACGGTCTGGTTATAGGTACATTGAGCAACTGACTGAAATGCCTCAAAATGTTCTTTACGATGCCATTGGGATATATCAACGGTGGTATATCCAGTGATTTTTTTCTCCATTTTAGCTTCCTTAGCTCCTGAAAATCTCGATAACTCAAAAAATACGCCCGGTAGTGATCTTATTTCATTATGGTGAAAGTTGGAACCTCTTACGTGCCGATCAACGTCTCATTTTCGCCAAAAGTTGGCCCAGGGCTTCCCGGTATCAACAGGGACACCAGGATTTATTTATTCTGCGAA…
pTarget-32_MM13-17	pACYC184	hflK-based protospacer with mismatches at position 13 to 17 was inserted between nucleotides 105 and 106 of the tetR gene in pACYC184	GAATTCCGGATGAGCATTCATCAGGCGGGCAAGAATGTGAATAAAGGCCGGATAAAACTTGTGCTTATTTTTCTTTACGGTCTTTAAAAAGGCCGTAATATCCAGCTGAACGGTCTGGTTATAGGTACATTGAGCAACTGACTGAAATGCCTCAAAATGTTCTTTACGATGCCATTGGGATATATCAACGGTGGTATATCCAGTGATTTTTTTCTCCATTTTAGCTTCCTTAGCTCCTGAAAATCTCGATAACTCAAAAAATACGCCCGGTAGTGATCTTATTTCATTATGGTGAAAGTTGGAACCTCTTACGTGCCGATCAACGTCTCATTTTCGCCAAAAGTTGGCCCAGGGCTTCCCGGTATCAACAGGGACACCAGGATTTATTTATTCTGCGAA…
pTarget-32_MM19-23	pACYC184	hflK-based protospacer with mismatches at position 19 to 23 was inserted between nucleotides 105 and 106 of the tetR gene in pACYC184	GAATTCCGGATGAGCATTCATCAGGCGGGCAAGAATGTGAATAAAGGCCGGATAAAACTTGTGCTTATTTTTCTTTACGGTCTTTAAAAAGGCCGTAATATCCAGCTGAACGGTCTGGTTATAGGTACATTGAGCAACTGACTGAAATGCCTCAAAATGTTCTTTACGATGCCATTGGGATATATCAACGGTGGTATATCCAGTGATTTTTTTCTCCATTTTAGCTTCCTTAGCTCCTGAAAATCTCGATAACTCAAAAAATACGCCCGGTAGTGATCTTATTTCATTATGGTGAAAGTTGGAACCTCTTACGTGCCGATCAACGTCTCATTTTCGCCAAAAGTTGGCCCAGGGCTTCCCGGTATCAACAGGGACACCAGGATTTATTTATTCTGCGAA…
pTarget-32_MM25-29	pACYC184	hflK-based protospacer with mismatches at position 25 to 29 was inserted between nucleotides 105 and 106 of the tetR gene in pACYC184	GAATTCCGGATGAGCATTCATCAGGCGGGCAAGAATGTGAATAAAGGCCGGATAAAACTTGTGCTTATTTTTCTTTACGGTCTTTAAAAAGGCCGTAATATCCAGCTGAACGGTCTGGTTATAGGTACATTGAGCAACTGACTGAAATGCCTCAAAATGTTCTTTACGATGCCATTGGGATATATCAACGGTGGTATATCCAGTGATTTTTTTCTCCATTTTAGCTTCCTTAGCTCCTGAAAATCTCGATAACTCAAAAAATACGCCCGGTAGTGATCTTATTTCATTATGGTGAAAGTTGGAACCTCTTACGTGCCGATCAACGTCTCATTTTCGCCAAAAGTTGGCCCAGGGCTTCCCGGTATCAACAGGGACACCAGGATTTATTTATTCTGCGAA…
pTarget-32_MM31-32	pACYC184	hflK-based protospacer with mismatches at position 31 and 32 was inserted between nucleotides 105 and 106 of the tetR gene in pACYC184	GAATTCCGGATGAGCATTCATCAGGCGGGCAAGAATGTGAATAAAGGCCGGATAAAACTTGTGCTTATTTTTCTTTACGGTCTTTAAAAAGGCCGTAATATCCAGCTGAACGGTCTGGTTATAGGTACATTGAGCAACTGACTGAAATGCCTCAAAATGTTCTTTACGATGCCATTGGGATATATCAACGGTGGTATATCCAGTGATTTTTTTCTCCATTTTAGCTTCCTTAGCTCCTGAAAATCTCGATAACTCAAAAAATACGCCCGGTAGTGATCTTATTTCATTATGGTGAAAGTTGGAACCTCTTACGTGCCGATCAACGTCTCATTTTCGCCAAAAGTTGGCCCAGGGCTTCCCGGTATCAACAGGGACACCAGGATTTATTTATTCTGCGAA…
pMAL-c2_PreScission Protease_TniQ-Cascade	pMAL-c2	tniQ, cas8/5, cas7, and cas6 operon was inserted downstream of the MBP tag and the PreScission Protease recognition sequence	CCGACACCATCGAATGGTGCAAAACCTTTCGCGGTATGGCATGATAGCGCCCGGAAGAGAGTCAATTCAGGGTGGTGAATGTGAAACCAGTAACGTTATACGATGTCGCAGAGTATGCCGGTGTCTCTTATCAGACCGTTTCCCGCGTGGTGAACCAGGCCAGCCACGTTTCTGCGAAAACGCGGGAAAAAGTGGAAGCGGCGATGGCGGAGCTGAATTACATTCCCAACCGCGTGGCACAACAACTGGCGGGCAAACAGTCGTTGCTGATTGGCGTTGCCACCTCCAGTCTGGCCCTGCACGCGCCGTCGCAAATTGTCGCGGCGATTAAATCTCGCGCCGATCAACTGGGTGCCAGCGTGGTGGTGTCGATGGTAGAACGAAGCGGCGTCGAAGCCT…
pACYCDuet-1_crRNA1	pACYCDuet-1	crRNA1 (native spacer: target hflK)	TACGAACGGGGCGGAGATTTCCTGGAAGATGCCAGGAAGATACTTAACAGGGAAGTGAGAGGGCCGCGGCAAAGCCGTTTTTCCATAGGCTCCGCCCCCCTGACAAGCATCACGAAATCTGACGCTCAAATCAGTGGTGGCGAAACCCGACAGGACTATAAAGATACCAGGCGTTTCCCCTGGCGGCTCCCTCGTGCGCTCTCCTGTTCCTGCCTTTCGGTTTACCGGTGTCATTCCGCTGTTATGGCCGCGTTTGTCTCATTCCACGCCTGACACTCAGTTCCGGGTAGGCAGTTCGCTCCAAGCTGGACTGTATGCACGAACCCCCCGTTCAGTCCGACCGCTGCGCCTTATCCGGTAACTATCGTCTTGAGTCCAACCCGGAAAGACATGCAAAAG…

## Sheet: Supplementary Table S3
Supplementary Table S3: Amino acid sequences of each component of TniQ-Cascade and the transposition-associated proteins from V. parahaemolyticus RIMD 2210633
Protein name	Strain	NCBI gene name	NCBI CDS	Length	Sequence
VpTniQ	Vibrio parahaemolyticus RIMD 2210633	VPA1387	BAC62730.1	399	MVQMMLLQRPKSYPDESLESFFIRVANKNGYNDVHWFLVAVKRYLLDIDPRKFQTFPTDICCINPYSSKK HSISRTHALHHLSQLTFNEPVDLLGIALNRNQMQFSPSTTALIRGAEVIPRSLLRKGAIPCCPCCLGEHG YASYRWHFSGYEYCHEHDVKLIERCSCGAIYDYRYAGLSGVCTECGENISASQENHEPKATRIASWLAGD DVKPLPDVPLSYRWGFMHWWSQISSSCKTRNNGEFLAFWEHWPNSFHKLIGKEIDFNFEYCVLSKNDLRV KDILGKILFSSIQLPDRNFRSNIILKEMFQYIETHLWDDNGKLANLRMNMLEICVLLNCSREQVTSMIEQ GLLPPNRQLGKREILIVTEYAFYLGDVYCLWLSEFQSDEFNRSF…
VpCas8/5	Vibrio parahaemolyticus RIMD 2210633	VPA1388	BAC62731.1	640	MATLAEILDNKTDDLNKDLRRAFRPLSAPVDISDTPIEALTILVNLTDRVIEQKNLLDRQKCKDKLRDEKWWANCFRTVKYRQSHNPKFPDIRANGVIRAAPVGHLPACMLSSSKLPQNSWAYANDSSQMNKSCFLTSEFIWNGDVHCLGQLLTELEHPLWNVLRKLGCYVKTAKYISKELALIPPLEINTSLVRNYLAQISLPNNEDSYISLSPVVSQSMQEDCYQVLSEHYRFSAITRFSRATNMGTLAMSCGGKFKMIRSLPPIEKYQHHHLDSVNWLTKRSVRAIRDYTESSVWVISPNKLALRKKSIIGDIKMMLSQWLRTTPTHEEKLDIRKLTERFNVDLAKTKFANRYAYDPLLTQLIYNCIGSIIHSPPQYAPKCEGNDDKYLLLPNLRI…
VpCas7	Vibrio parahaemolyticus RIMD 2210633	VPA1389	BAC62732.1	347	MKLPNGLSYMKSIEASDVIFLVNWPDGRKTPLPYTSRVALGMKEGSKSAYKYDGQIDADVTAYSLAQGNPHEIDFCCVPYGAESIECEFSVSFASSLRKPFKCSDPEVKRTLVQLIKLYEEKVGWEELANRFLENICNGRWLWRNNECTYSTSIGIKPWPWEDEKAISPFHDIRKNYAGTNHFRDHKDWDNLIKLITDAFSQPNGLCIFEVSATFRLGTNAPIYPSQVFKDSVKGEKNRIYQSTDVDGESSPILGCYKTGAAIATIDDWYPDADKPIRISHYGAHREDVYCYRHPNTGKDLFTLLEKADQYLEQLQATDVLPDEMINDLHFIVANLIKGGLLQQKGT
VpCas6	Vibrio parahaemolyticus RIMD 2210633	VPA1390	BAC62733.1	198	MDWHYRTITFLPEYRNNEAIAAKCIKELHRFNYKYETRSIGVSFPLWGQETVGRKITFVSTNKMELDFLISRRYFVQMTKLGYFSISTTQTVPDDCSYVLFKRAHSIDKGTFAGRARELKRLERRALERGEIFDPIAYSKTTSHAFQSYHSLEEDSSSGNKFRLNIQMKERSGTVGTGKFSSYGLGNTDNSLQVVPLI
VpTnsA	Vibrio parahaemolyticus RIMD 2210633	VPA1396	BAC62739.1	222	MYHTFESLLQVWILCMKKRIIKNSKVKNISRFVSLKTDSVQTTESDLEFDACFHFEFASHVKSFETQPLGFEYRLNGRLRRYTPDMLCYFNDGYATYYEVKPKWVTERDEFKKKFDAQKQQAIANGYDLLVLTEDDIQTYPLLDNLKIIHRYACSDSLDDVQVRILKLFQNYGEMRISQVINASQGQSASILPALYDLIAKKILEFDWHCPISHDSLVWRVS
VpTnsB	Vibrio parahaemolyticus RIMD 2210633	VPA1395	BAC62738.1	624	MSDDSENLYAFGSFFPEKHSNTSVPKTSKGTRFGIELQESYQDLFSFDEKRRDEAIHRYNILDYLIELHGPSLTLKKISGSMKGLADKFHPNVPSAPSIYRYWTTFKKSGFVLSSLIPGVTRGNTKQRKTLELEEYIERAIKSYFSAESPTIQQAFTLLETEIDRHNECNDTQLSFEYESFRKRIVKKTDYERLLIKKGKKAADTYYKKVGQRPETTRVLQRVEADHTRLDLFVIDDARKLPLGRPWLTLLFDTHTKSVVGFYLGFEPPGYLSVSLALENAILPKYYVKELYPEVKGEWPCYGLPEHLIVDNGAEFNSKDFVTACKNLRIKVKKNPVKKPWLKGSVERYFRTINNKLLSGIPGKSFSNIFARGDYNPQKNAIITRSDLMKVIHVWLIDI…
VpTnsC	Vibrio parahaemolyticus RIMD 2210633	VPA1394	BAC62737.1	317	MNHFARAPHQQVKSIFISNSQIDEILSDIEECREESDGISEPECLIVVGDSGSGKTTIIDKYLVDNPRMEANDGSIIPILFTSLPANANPVTASERLLSSMGDPLAFSHGKDPAELMKIVNDLLRECRVELIIIDEFQHMIDRKSKDVLHSTADWLKMIIIDSKIPVVLFGMPYSTEILRVNNQLRGRFESQHHLKPFRVKDTSELIRYKTFMTMLDAALPFLEESGLASEDIMKRVYIFSKGNMRLIRRLINKAAKFALLENAPCISLKHFARAAPKVSRDACKSFNPFDTDTKKLKIIEPPEDVGWENYLAAKGD
